# Supplementary material for: Pupil dilation reflects the time course of emotion recognition in human vocalizations
Source: Sci Rep. 2018 Mar 20;8:4871. doi: 10.1038/s41598-018-23265-x (PMC5861097; doi:10.1038/s41598-018-23265-x)
Supplement: Supplementary file 2 — Supplementary Information [file 41598_2018_23265_MOESM2_ESM.zip]

Archive with 4 entries (4 files):
- analysis.zip
- data.zip
- preprocessing.zip
- sounds.zip
